# Supplementary material for: Unveiling the Essential Role of Arkadia’s Non-RING Elements in the Ubiquitination Process
Source: Int J Mol Sci. 2022 Sep 13;23(18):10585. doi: 10.3390/ijms231810585 (PMC9501438; doi:10.3390/ijms231810585)
Supplement: Supplementary file 1 [file ijms-23-10585-s001.zip]

Archive with 1 entries (1 files):
- ijms-1869691-supplementary.pdf
